# Supplementary material for: Clinical Outcomes of Iron Supplement Therapy in Non-Anemic Female CKD Stage 3 Patients with Low Serum Ferritin Level: A Multi-Institutional TriNetX Analysis
Source: J Clin Med. 2025 Aug 7;14(15):5575. doi: 10.3390/jcm14155575 (PMC12347412; doi:10.3390/jcm14155575)
Supplement: Supplementary file 1 [file jcm-14-05575-s001.zip]

Archive with 4 entries (4 files):
- Supplement Table S1.pptx
- Supplement Table S2.pptx
- Supplement Table S3.pptx
- Supplement Table S4.pdf
